# Supplementary material for: Presence of Belowground Neighbors Activates Defense Pathways at the Expense of Growth in Tobacco Plants
Source: Front Plant Sci. 2019 Jun 11;10:751. doi: 10.3389/fpls.2019.00751 (PMC6584819; doi:10.3389/fpls.2019.00751)
Supplement: DATA SHEET S1 — Original data collected from the experiment. [file Data_Sheet_1.CSV]

replica	harvest	neighbour	organ	mass	sugar	starch	protein	NPR	TR	SC	RRR	PAL	PPO	phenolics	lignin	IAA	GA	CK	ABA	JA	SA	N	K	Fe	Zn
AF1	first	absence	leaf	0.252	12.222	0.1	2.558	6.3	1.76	1.67		55.245	0.1	294.254	456.048	3.795	2.403	0.855	1.725	5.184	8.835
AF2	first	absence	leaf	0.249	14.556	0.089	2.602	6.11	1.94	1.53		51.612	0.122	409.862	119.18	2.4	1.566	0.135	1.875	4.95	8.445
AF3	first	absence	leaf	0.345	14.778	0.083	2.939	6.09	1.84	1.23		54.097	0.115	353.884	138.924	2.64	1.71	0.015	1.695	5.013	8.55
AF4	first	absence	leaf	0.293	15.611	0.083	2.515	6.13	2.12	1.52		54.671	0.119	384.307	317.97	3.57	2.268	0.21	1.665	6.912	11.715
AF1	first	absence	root	0.033	4.867	0.039	1.584				1.24	62.74	0.529	193.249	121.06	4.32	2.718	0.39	1.68	1.287	2.34
AF2	first	absence	root	0.034	4.844	0.036	1.758				1.41	67.907	0.597	165.259	178.2	4.32	2.718	0.48	1.74	1.026	1.905
AF3	first	absence	root	0.035	3.589	0.034	1.473				1.33	64.463	0.794	153.09	92.98	4.965	3.105	0.69	1.77	1.629	2.91
AF4	first	absence	root	0.036	3.767	0.033	1.374				1.32	61.264	0.564	147.005	162.218	2.91	1.872	0.81	1.785	NA	NA
AS1	second	absence	leaf	1.441	19.056	0.744	3.295	5.49	1.78	1.14		74.33	0.233	317.376	147.548	7.575	4.671	0.33	1.695	11.664	19.635	104.71	25.57	418.9	462.76
AS2	second	absence	leaf	1.166	22.444	0.662	2.875	6.43	1.61	0.85		75.334	0.179	406.212	123.553	7.05	4.356	0.36	NA	11.322	19.065	72.04	34	458.06	445.66
AS3	second	absence	leaf	1.265	23.778	0.816	2.935	6.2	2.04	1.02		80.483	0.187	411.079	224.265	6.495	4.023	0.18	1.74	12.348	20.775	127	36.35	222.18	445.2
AS4	second	absence	leaf	1.197	24.389	0.744	3.137	6.37	1.28	1.12		84.231	0.233	391.065	164.077	10.26	6.282	0.39	1.815	16.749	28.11	156.84	37.28	347.46	444.72
AS1	second	absence	root	0.154	2.422	0.182	1.719				5.66	46.502	0.782	114.265	167.233	4.005	2.529	0.045	1.845	6.084	10.335	29.11	18	1466.02	697.02
AS2	second	absence	root	0.111	2.189	0.211	1.394				5.07	43.795	0.825	123.884	253.251	3.6	2.286	0.09	1.65	6.876	11.655	26.76	15.23	1264.56	511.4
AS3	second	absence	root	0.131	2.378	0.167	1.671				5.14	45.764	0.634	115.365	342.155	2.76	1.782	0.06	1.665	9.099	15.36	30.84	16.5	1652.14	552.16
AS4	second	absence	root	0.091	2.444	0.182	1.857				5.65	47.732	0.806	110.497	295.097	2.64	1.71	0.3	1.71	6.246	10.605	22.83	19.83	1479.88	564.98
PF1	first	presence	leaf	0.245	12.944	0.089	2.681	4.11	0.57	0.39		54.999	0.148	254.095	1782.43	3.945	2.493	0.21	1.755	5.634	9.585
PF2	first	presence	leaf	0.273	12.222	0.086	2.626	5.37	0.86	0.84		52.545	0.213	333.196	929.843	3.6	2.286	0.165	2.55	3.177	5.49
PF3	first	presence	leaf	0.282	11.056	0.089	2.634	5.41	0.58	0.84		56.587	0.126	268.698	1210.634	4.575	2.871	0.075	2.28	4.86	NA
PF4	first	presence	leaf	0.293	8.722	0.094	2.61	5.24	0.69	0.53		50.091	0.199	313.725	417.037	3.855	2.439	0.3	2.295	1.908	NA
PF1	first	presence	root	0.02	2.6	0.019	1.176				1.13	62.157	1.097	127.005	403.297	4.185	2.637	0.645	1.71	6.714	11.385
PF2	first	presence	root	0.028	1.867	0.024	1.485				1.13	70.581	0.821	129.968	588.142	3.735	2.367	1.305	1.86	6.525	11.07
PF3	first	presence	root	0.026	1.356	0.023	1.422				1.16	75.094	0.843	128.751	626.283	2.31	1.512	1.2	1.83	3.708	6.375
PF4	first	presence	root	0.024	2.956	0.027	1.16				1.18	71.497	0.966	122.667	632.83	3.15	2.016	1.215	1.74	5.184	8.835
PS1	second	presence	leaf	0.936	13.556	0.702	2.582	4.49	0.54	0.23		72.899	0.271	260.18	989.239	9.6	5.886	0.27	1.815	11.079	18.66	66.71	21.59	501.12	455.18
PS2	second	presence	leaf	0.967	14.667	0.578	2.99	5.39	0.92	0.16		83.582	0.253	355.101	1132.978	9.42	5.778	0.195	1.8	12.069	20.31	134.54	23.46	277.96	456.66
PS3	second	presence	leaf	1.097	13	0.556	2.986	4.54	0.67	0.13		65.97	0.379	323.46	411.628	6.39	3.96	0.21	1.755	12.348	20.775	89.32	26	257.42	446.78
PS4	second	presence	leaf	0.841	14.167	0.58	3.172	4.49	0.69	0.24		71.311	0.209	355.101	543.506	7.665	4.725	0.33	NA	16.749	28.11	123.55	30.49	473.14	459.22
PS1	second	presence	root	0.073	1.911	0.08	1.228				2.57	66.805	1.024	164.571	746.271	3.045	1.953	0.345	1.68	6.831	11.58	26.76	25.96	1660.96	490.18
PS2	second	presence	root	0.075	1.733	0.111	1.786				3.03	69.419	1.155	157.958	543.26	3.45	2.196	0.285	1.68	7.587	12.84	21.42	30.05	1705	578.16
PS3	second	presence	root	0.055	1.9	0.136	1.869				3.18	66.929	1.148	164.042	912.22	3.645	2.313	0.27	1.74	8.307	14.04	23.77	29.02	1097.2	509.58
PS4	second	presence	root	0.063	1.922	0.118	1.604				2.43	64.896	1.221	165.101	553.238	3.15	2.016	0.03	1.695	7.839	13.26	22.83	33.11	1213.66	533.74
